# Supplementary material for: Transition Metal-Free Synthesis of Halobenzo[b]furans from O-Aryl Carbamates via o-Lithiation Reactions
Source: Molecules. 2022 Jan 14;27(2):525. doi: 10.3390/molecules27020525 (PMC8778012; doi:10.3390/molecules27020525)
Supplement: Supplementary file 1 [file molecules-27-00525-s001.zip]

Archive with 1 entries (1 files):
- molecules-1543280-supplementary.pdf
